# Supplementary material for: Pharmaceutical Pollutants in Urban Rats Are Linked to Zoonotic Infection Risk
Source: Environ Sci Technol Lett. 2026 Apr 28;13(5):656–63. doi: 10.1021/acs.estlett.5c00867 (PMC13173639; doi:10.1021/acs.estlett.5c00867)
Supplement: Supplementary file 2 [file ez5c00867_si_002.csv]

Citalopram	Donepezil	Azithromycine	Clindamycine	Caffeine	Haloperidol
0	0	0	0	1	1
0	0	0	0	0	0
0	0	0	0	1	0
0	0	0	0	0	0
1	0	0	0	0	1
0	0	0	0	0	0
0	0	0	0	0	0
1	0	0	0	0	0
0	0	0	0	0	0
1	0	0	0	0	1
1	0	0	0	0	0
1	0	0	0	0	0
1	0	0	0	0	0
1	0	0	0	0	0
1	0	0	0	0	0
0	0	0	0	0	0
0	0	0	0	0	0
1	0	0	0	0	0
0	0	0	0	0	0
0	0	0	0	1	0
0	0	0	0	0	0
1	0	0	0	0	0
0	0	0	0	0	0
0	0	0	0	0	0
1	0	0	0	0	0
0	1	0	0	0	0
0	0	0	0	0	0
1	0	0	0	0	0
0	0	0	0	0	0
0	0	0	0	0	0
0	1	0	0	0	0
0	0	0	0	1	0
0	0	0	0	0	0
1	0	0	0	0	0
0	0	0	0	0	1
0	0	0	0	0	0
0	0	0	0	0	0
0	0	0	0	0	0
0	0	0	0	0	0
0	1	0	0	0	0
0	0	0	1	0	0
1	0	0	1	0	0
0	0	0	0	0	0
0	0	0	0	0	0
0	0	0	0	1	0
1	0	0	0	0	0
0	0	1	0	0	0
1	1	0	0	0	0
0	0	0	0	0	0
0	0	0	0	0	0
1	0	0	0	0	0
0	0	1	0	0	0
0	0	0	0	0	0
0	1	0	0	0	0
0	0	0	0	0	0
0	1	0	0	1	0
0	1	0	0	0	0
1	1	0	0	0	0
0	1	0	0	0	0
0	0	1	0	0	0
0	1	0	0	0	0
0	0	0	0	0	0
1	0	0	0	0	0
0	0	0	0	0	0
0	0	0	0	0	0
1	0	0	0	0	0
0	0	0	0	0	0
0	0	0	0	0	0
0	0	0	1	0	0
1	1	0	0	0	0
0	1	0	0	0	0
0	0	0	0	0	0
1	0	0	0	0	0
1	0	0	0	0	0
0	0	0	0	0	0
0	0	1	0	0	0
1	0	0	0	0	0
0	0	1	0	0	0
1	0	0	0	0	0
1	0	0	0	0	0
0	1	0	0	0	0
0	1	0	0	0	0
0	0	0	1	0	0
0	0	1	0	0	0
0	1	0	0	0	0
0	0	0	0	0	0
0	0	1	0	1	0
0	0	0	0	0	0
1	0	1	0	1	0
0	0	0	0	0	0
0	0	0	0	0	0
1	0	0	0	0	0
1	0	0	0	0	0
0	0	0	0	0	0
1	0	0	0	0	0
0	0	0	0	0	0
1	1	0	0	0	0
0	0	0	0	0	0
0	0	0	0	0	0
0	0	0	0	0	0
0	1	0	0	0	0
0	1	0	0	0	0
0	0	0	0	0	0
0	0	0	0	0	0
0	0	0	0	0	0
0	0	0	0	0	0
1	0	0	0	0	0
0	0	0	0	0	0
0	1	0	0	0	0
0	0	0	0	0	0
0	0	0	0	0	0
0	0	0	0	0	0
0	0	0	0	0	0
0	0	0	0	0	0
1	0	0	0	0	0
0	0	0	0	0	0
0	0	1	0	0	0
0	0	1	0	0	0
0	0	0	0	0	0
0	0	0	0	0	0
0	0	0	0	0	0
0	0	0	0	0	0
1	0	0	0	0	0
0	0	0	0	0	0
0	0	0	0	0	0
1	0	0	0	0	0
0	0	0	0	0	0
1	0	1	0	0	1
0	0	1	0	0	0
0	0	0	0	0	1
0	1	0	0	0	0
0	0	0	0	0	0
0	0	0	0	0	0
0	0	0	0	0	0
0	0	0	0	0	0
0	0	0	0	0	0
0	0	0	0	0	0
0	1	0	0	0	1
0	0	1	0	0	1
0	0	0	0	0	0
0	1	0	1	0	0
0	0	0	0	0	0
0	0	1	1	0	0
0	0	0	0	0	0
0	0	0	1	0	0
0	0	0	0	0	0
0	0	0	0	0	0
1	0	0	0	0	0
0	0	0	0	0	0
1	0	0	1	1	0
1	0	0	0	0	0
1	0	0	1	0	0
