# Supplementary material for: Pharmaceutical Pollutants in Urban Rats Are Linked to Zoonotic Infection Risk
Source: Environ Sci Technol Lett. 2026 Apr 28;13(5):656–63. doi: 10.1021/acs.estlett.5c00867 (PMC13173639; doi:10.1021/acs.estlett.5c00867)
Supplement: Supplementary file 3 [file ez5c00867_si_003.csv]

IDNOVA	extr_date	Amiodiarone	Azithromycine	Benzoylecgonine	Caffeine	Carbamazepin	Citalopram	Clindamycine	Desloratidin	Diclofenac	Donepezil	Fexofenadine	Glibenclamide	Haloperidol	Levomepromazine	Tamoxifen	Telmisartan	Tramadol	Trimetoprim	API_total	API_presence	API_total_no_azith	API_presence_no_azith	PROJETO	IDPONTO	Area	date	spp_rodent	ECO_age_d	Sex	Feridas	smi_2	pregnant	Serov_lepto	igg_hantav	angiost3	hymen_dimi3	strong_rat3	quanto_capi	MRC1_ecto	capillaria_figado	ext_casa	tipo_chao	lama	pav	solo	veg	esgo_dom	lade_terra
109314.01	2023-02-06	0	0	0	1	0	0	0	0	0	0	0	0.312536927	1	0	0	0.093276898	0	0	2.239264331	1	2.239264331	1	OTIMO	10931	Nova Sussuarana																	3	1	1	1	1	1	0
104513.01	2023-02-06	0	0	0	0	0	0	0	0	0	0	0	0	0	0	0	0	0	0	0	0	0	0	OTIMO	10451	Sete de Abril																	2	1	0	1	1	1	1
109213.01	2023-02-06	0	0	0	1	0	0	0	0	0	0	0	0	0	0	0	0	0	0	82.51305906	1	82.51305906	1	OTIMO	10921	Nova Sussuarana																3	3	0	1	1	1	1	0
101813.01	2023-02-06	0	0	0	0	0	0	0	0	0	0	0	0	0	0	0	0	0	0	0	0	0	0	OTIMO	10181	Pau da Lima																3	2	0	0	1	1	1	1
107413.01	2023-02-06	0	0	0	0	0	1	0	0	0	0	0.070878822	0	1	0	0	0	0	0	0.255155191	1	0.255155191	1	OTIMO	10741	Nova Sussuarana																3	3	1	1	1	1	1	1
103713.01	2023-02-06	0	0	0	0	0	0	0	0	0	0	0	0	0	0	0	0	0	0	0	0	0	0	OTIMO	10371	Pau da Lima																3	3	1	1	1	1	1	1
101013.01	2023-02-06	0	0	0	0	0	0	0	0	0	0	0	0	0	0	0	0	0	0	0	0	0	0	OTIMO	10101	Pau da Lima																3	3	0	1	1	1	1	0
106813.01	2023-02-06	0	0	0	0	0	1	0	0	0	0	0	0	0	0	0	0	0	0	0.076136154	1	0.076136154	1	OTIMO	10681	Pau da Lima																3	3	1	1	1	1	0	1
101114.01	2023-02-06	0	0	0	0	0	0	0	0	0	0	0	0	0	0	0	0	0	0	0	0	0	0	OTIMO	10111	Pau da Lima	2013-06-07	1	86.01	2	1											2	2	0	0	1	1	1	1
108113.02	2023-02-06	0	0	0	0	0	1	0	0	0	0	0	0	1	0	0.055342349	0	0	0	0.19337851	1	0.19337851	1	OTIMO	10811	Nova Sussuarana																3	3	1	1	1	1	1	1
101814.01	2023-02-06	0	0	0	0	0	1	0	0	0	0	0	0	0	0	0	0	0	0	0.088092413	1	0.088092413	1	OTIMO	10181	Pau da Lima																3	2	0	0	1	1	1	1
102113.02	2023-02-06	0	0	0	0	0	1	0	0	0	0	0	0	0	0	0	0	0	0	0.065584662	1	0.065584662	1	OTIMO	10211	Sete de Abril																2	1	1	1	1	1	1	1
106913.02	2023-02-06	0	0	0	0	0	1	0	0	0	0	0	0	0	0	0	0	0	0	0.057447831	1	0.057447831	1	OTIMO	10691	Nova Sussuarana																3	3	1	1	1	1	0	1
109614.02	2023-02-06	0	0	0	0	0	1	0	0	0	0	0	0	0	0	0	0	0	0	0.122338988	1	0.122338988	1	OTIMO	10961	Pau da Lima																3	3	1	1	1	1	0	1
108114.02	2023-02-06	0	0	0	0	0	1	0	0	0	0	0	0	0	0	0	0	0	0	0.134033978	1	0.134033978	1	OTIMO	10811	Nova Sussuarana																3	3	1	1	1	1	1	1
108314.02	2023-02-06	0	0	0	0	0	0	0	0	0	0	0	0	0	0	0	0	0	0	0	0	0	0	OTIMO	10831	Nova Sussuarana																3	3	1	1	1	1	1	1
109513.02	2023-02-06	0	0	0	0	0	0	0	0	0	0	0	0	0	0	0	0	0	0	0	0	0	0	OTIMO	10951	Nova Sussuarana																	2	0	0	1	1	1	1
109613.02	2023-02-06	0	0	0	0	0	1	0	0	0	0	0	0	0	0	0	0	0	0	0.042930624	1	0.042930624	1	OTIMO	10961	Pau da Lima	2013-05-23	1	99.53	1	4			1								3	3	1	1	1	1	0	1
101213.02	2023-02-06	0	0	0	0	0.154980292	0	0	0	0	0	0	0	0	0	0	0	0	0	0.154980292	1	0.154980292	1	OTIMO	10121	Sete de Abril																3	3	0	1	1	1	1	1
20083.01	2023-02-07	0	0	0	1	0.534657293	0	0	0	0	0	0	0	0	0	0	0	0	1.123646603	4.105047354	1	4.105047354	1	MRC1	2008	Alto do Cabrito		1	74.57	2	1	349.9881	0		1					VERDADERO	FALSO	3	1					0	1
11024.01	2023-02-07	0	0	0	0	0	0	0	0	0	0	0	0	0	0	0	0	0	0	0	0	0	0	MRC1	1102	Rio Sena		1	51.29	2	1	233.213	1		2					FALSO	VERDADERO	3	3
11482.01	2023-02-07	0	0	0	0	0	1	0	0	0	0	0	0	0	0	0	0	0	0	0.085915452	1	0.085915452	1	MRC1	1148	Nova Constituinte		1	129.67	2	1	283.1005	1		1					FALSO	VERDADERO	3	2
11592.01	2023-02-07	0	0	0	0	0	0	0	0	0	0	0	0	0	0	0	0	0	0	0	0	0	0	MRC1	1159	Nova Constituinte		1	69.45	2	1	252.2682	0		2					VERDADERO	VERDADERO	2	3
11224.01	2023-02-07	0	0	0	0	0	0	0	0	0	0	0	0	0	0	0	0	0	0	0	0	0	0	MRC1	1122	Nova Constituinte		1	80.65	2	1	267.6546	1		2					VERDADERO	VERDADERO	2	3
20324.01	2023-02-07	0	0	0	0	0	1	0	0	0	0	0	0	0	0	0	0	0	0	0.114124551	1	0.114124551	1	MRC1	2032	Alto do Cabrito		1	70.7	1	1	284.6722			0					FALSO	VERDADERO	3	1					0	0
10313.01	2023-02-07	0	0	0	0	0	0	0	0	0	1	0	0.272045317	0	0	0	0	0	0	0.330547406	1	0.330547406	1	MRC1	1031	Alto do Cabrito		1	71.97	1	1	251.0399			0					VERDADERO	VERDADERO	2	3
21221.01	2023-02-07	0	0	0	0	0	1	0	0	0	0	0	0	0	0	0	0	0	0	0.155426564	1	0.155426564	1	MRC1	2122	Nova Constituinte		1	44.42	1	0	279.5898			2					FALSO	VERDADERO	3	3					1	1
20794.01	2023-02-07	0	0	0	0	0	0	0	0	0	0	0	0	0	0	0	0	0	0	0	0	0	0	MRC1	2079	Alto do Cabrito		1	71.97	2	1	298.7904	0		2					VERDADERO	VERDADERO	2	2					0	1
10012.01	2023-02-07	0	0	0	0	0	0	0	0	0	0	0	0	0	0	0	0	0	0	0	0	0	0	MRC1	1001	Alto do Cabrito		1	75.91	2	1	292.9667			0					FALSO	VERDADERO	3	3
11183.01	2023-02-07	0	0	0	0	0	0	0	0	0	1	0	0	0	0	0	0	0	0	0.286210736	1	0.286210736	1	MRC1	1118	Rio Sena		1	44.42	2	1	269.7223	0		0					FALSO	FALSO	3	3
10803.01	2023-02-07	0	0	0	1	0	0	0	0	0	0	0	0	0	0	0	0	0	0	0.880650603	1	0.880650603	1	MRC1	1080	Alto do Cabrito		1	45.31	2	1	219.6487	0		0					FALSO	FALSO	3	3
10801.01	2023-02-07	0	0	0	0	0	0	0	0	0	0	0	0	0	0	0	0	0	0	0	0	0	0	MRC1	1080	Alto do Cabrito		1	35.89	1	0	283.616			0					FALSO	FALSO	3	3
21331.01	2023-02-07	0	0	0	0	0	1	0	0	0	0	0	0	0	0	0	0	0	0	0.156585747	1	0.156585747	1	MRC1	2133	Nova Constituinte		1	90.8	2	1	339.3932	0		2					VERDADERO	VERDADERO	3	1					1	0
10731.01	2023-02-07	0	0	0	0	0	0	0	0	0	0	0	0	1	0	0	0	0	0	0.741168469	1	0.741168469	1	MRC1	1073	Alto do Cabrito		1	90.8	2	1	286.5181	0		0					VERDADERO	VERDADERO	2	3
20931.01	2023-02-07	0	0	0	0	0	0	0	0	0	0	0	0	0	0	0	0	0	0	0	0	0	0	MRC1	2093	Rio Sena		1	64.65	1	1	239.6536			0					FALSO	VERDADERO	2	3					0	1
11481.01	2023-02-07	0	0	0	0	0	0	0	0	0	0	0	0	0	0	0	0	0	0	0	0	0	0	MRC1	1148	Nova Constituinte		1	86.01	1	1	343.7552			0					FALSO	FALSO	3	2
10651.01	2023-02-07	0	0	0	0	0	0	0	0	0	0	0	0	0	0	0	0	0	0	0	0	0	0	MRC1	1065	Alto do Cabrito		1	86.01	2	1	285.2795	0		0					FALSO	VERDADERO	3	3
21382.01	2023-02-07	0	0	0	0	0	0	0	0	0	0	0	0	0	0	0	0	0	0	0	0	0	0	MRC1	2138	Nova Constituinte		1	55.89	1	1	246.1493			0					VERDADERO	VERDADERO	3	1					1	0
10321.01	2023-02-07	0	0	0	0	0	0	0	0	0	1	0	0	0	0	0	0	0	0	0.584362525	1	0.584362525	1	MRC1	1032	Alto do Cabrito		2		1	1				2					FALSO	FALSO	2	3
20322.01	2023-02-08	0	0	0	0	0	0	1	0	0	0	0	0	0	0	0	0	0	0	0.107337654	1	0.107337654	1	MRC1	2032	Alto do Cabrito		1	89.82	2	1	260.3795	1		1					VERDADERO	VERDADERO	3	1					0	0
11483.01	2023-02-08	0	0	0	0	0.112536374	1	1	0	0	0	0	0	0	0	0	0	0	0.196083165	0.602117151	1	0.602117151	1	MRC1	1148	Nova Constituinte		1	87.58	1	1	293.8072			0					FALSO	VERDADERO	3	2
10161.01	2023-02-08	0	0	0	0	0	0	0	0	0	0	0	0	0	0	0	0	0	0	0	0	0	0	MRC1	1016	Alto do Cabrito		1	69.45	1	1	252.2682			0					FALSO	FALSO	3	3
21313.01	2023-02-08	0	0	0	0	0	0	0	0	0	0	0	0	0	0	0	0	0	0	0	0	0	0	MRC1	2131	Nova Constituinte		1	52.46	1	1	255.5063			2					VERDADERO	FALSO	2	3					0	1
20013.01	2023-02-08	0	0	0	1	0	0	0	0	0	0	0	0	0	0	0	0	0	0	1.45	1	1.45	1	MRC1	2001	Alto do Cabrito		1	88.21	2	1	256.4371	1		2					FALSO	FALSO	3	1					1	1
20271.01	2023-02-08	0.54	0	0	0	0	1	0	0	0	0	0	0	0	0	0	0	0	0	0.64	1	0.64	1	MRC1	2027	Alto do Cabrito		1	59.49	2	1	249.1706	1		2					VERDADERO	VERDADERO	3	1					1	1
20802.01	2023-02-08	0	1	0	0	0	0	0	0	0	0	0	0	0	0	0	0	0	0	0.15	1	0	0	MRC1	2080	Alto do Cabrito		1	89.17	2	1	243.5382	0		2					FALSO	VERDADERO	2	3					0	1
11461.01	2023-02-08	0	0	0	0	0	1	0	0	0	1	0	0	0	0.11	0	0	0	0	0.21	1	0.21	1	MRC1	1146	Nova Constituinte		1	121.79	2	1	355.7233	1		0					FALSO	VERDADERO	2	2
20171.01	2023-02-08	0	0	0	0	0	0	0	0	0	0	0	0	0	0	0	0	0	0	0	0	0	0	MRC1	2017	Alto do Cabrito		1	78.66	2	1	294.5742	0		2					VERDADERO	VERDADERO	3	1					1	1
21322.01	2023-02-08	0	0	0	0	0	0	0	0	0	0	0	0	0	0	0	0	0	0	0	0	0	0	MRC1	2132	Nova Constituinte		1	53.86	1	0	233.8418			0					VERDADERO	VERDADERO	3	2					0	1
20871.01	2023-02-08	0	0	0	0	0	1	0	0	0	0	0	0	0	0	0	0	0	0	0.08	1	0.08	1	MRC1	2087	Rio Sena		1	86.01	1	1	259.1848			1					VERDADERO	FALSO	2	3					0	1
21233.01	2023-02-08	0	1	0	0	0	0	0	0	0	0	0	0	0	0	0	0	0	0	0.36	1	0	0	MRC1	2123	Nova Constituinte		1	60.14	1	1	262.5658			0					VERDADERO	FALSO	3	1					1	0
10571.01	2023-02-08	0	0	0	0	0	0	0	0	0	0	0	0	0	0	0	0	0	0	0	0	0	0	MRC1	1057	Alto do Cabrito		1	36.37	2	0	275.4337	0		0					FALSO	VERDADERO	2	2
20574.01	2023-02-08	0	0	0	0	0	0	0	0	0	1	0	0	0	0	0	0	0	0	0.47	1	0.47	1	MRC1	2057	Alto do Cabrito		1	78.66	2	1	255.8037	0		2					VERDADERO	VERDADERO	2	3					1	1
21562.01	2023-02-08	0	0	0	0	0	0	0	0	0	0	0	0	0	0	0	0	0	0	0	0	0	0	MRC1	2156	Nova Constituinte		1	59.49	2	1	218.0525	1		2					VERDADERO	FALSO	3	1					1	1
10653.01	2023-02-08	0	0	0	1	0	0	0	0	0	1	0	0	0	0	0	0	0	0	4.48	1	4.48	1	MRC1	1065	Alto do Cabrito		2		2	1		1		0					VERDADERO	FALSO	3	3
10091.01	2023-02-08	0	0	0	0	0	0	0	0	0	1	0	0	0	0	0	0	0	0	0.41	1	0.41	1	MRC1	1009	Alto do Cabrito		1	71.97	2	1	234.1254	0		0					VERDADERO	VERDADERO	3	3
11133.01	2023-02-08	0	0	0	0	0	1	0	0	0	1	0	0	0	0	0	0	0	0	0.15	1	0.15	1	MRC1	1113	Rio Sena		1	77.27	2	1	219.7213	0		0					FALSO	VERDADERO	2	3
10251.01	2023-02-08	0	0	0	0	0	0	0	0	0	1	0	0	0	0	0	0	0	0	0.15	1	0.15	1	MRC1	1025	Alto do Cabrito		1	67.01	2	0	338.0523	0							FALSO	FALSO	3	3
10784.01	2023-02-08	0	1	0	0	0	0	0	0	0	0	0	0	0	0	0	0	0	0	0.11	1	0	0	MRC1	1078	Alto do Cabrito		1	46.58	2	1	289.4313	1		0					FALSO	VERDADERO	3
20532.01	2023-02-08	0	0	0	0	0	0	0	0	0	1	0	0	0	0	0	0	0	0	0.57	1	0.57	1	MRC1	2053	Alto do Cabrito		1	80.07	2	1	218.5245	0		0					VERDADERO	VERDADERO	3	1					0	0
11241.01	2023-02-09	0	0	0	0	0	0	0	0	0	0	0	0	0	0	0	0	0	0	0	0	0	0	MRC1	1124	Nova Constituinte		1	36.84	1	1	302.7362			0					VERDADERO	FALSO	2	3
21441.01	2023-02-09	0	0	0	0	0	1	0	0	0	0	0	0	0	0	0	0	0	0	0.03	1	0.03	1	MRC1	2144	Nova Constituinte		1	98.42	2	1	287.7195	1		2					VERDADERO	FALSO	3	1					1	0
11181.01	2023-02-09	0	0	0	0	0	0	0	0	0	0	0	0	0	0	0	0	0	0	0	0	0	0	MRC1	1118	Rio Sena		1	46.22	2	1	264.6334	0							VERDADERO	FALSO	3	3
11242.01	2023-02-09	0	0	0	0	0	0	0	0	0	0	0	0	0	0	0	0	0	0	0	0	0	0	MRC1	1124	Nova Constituinte		1	85.09	2	1	310.273	1		0					FALSO	VERDADERO	2	3
10972.01	2023-02-09	0	0	0	0	0	1	0	0	0	0	0	0	0	0	0	0	0	0	0.08	1	0.08	1	MRC1	1097	Rio Sena		1	116.03	2	1	346.8525	0		0					FALSO	VERDADERO	2	2
10084.01	2023-02-09	0	0	0	0	0	0	0	0	0	0	0	0	0	0	0	0	0	0	0	0	0	0	MRC1	1008	Alto do Cabrito		1	74.57	2	1	283.6719	0		0					VERDADERO	FALSO	3	3
20321.01	2023-02-09	0	0	0	0	0	0	0	0	0	0	0	0	0	0	0	0	0	0	0	0	0	0	MRC1	2032	Alto do Cabrito		1	39.29	2	0	232.0268	0		1					VERDADERO	FALSO	3	1					0	0
20231.01	2023-02-09	0	0	0	0	0	0	1	0	0	0	0	0	0	0	0	0	0	0	0.06	1	0.06	1	MRC1	2023	Alto do Cabrito		1	82.99	1	1	288.231			1					FALSO	FALSO	2	3					1	0
20571.01	2023-02-09	0	0	0	0	0	1	0	0	0	1	0	0	0	0	0	0	0	0	0.09	1	0.09	1	MRC1	2057	Alto do Cabrito		1	61.69	2	1	238.4075	1		2					VERDADERO	VERDADERO	2	3					1	1
10014.01	2023-02-09	0	0	0	0	0	0	0	0	0	1	0	0	0	0	0	0	0	0	0.05	1	0.05	1	MRC1	1001	Alto do Cabrito		1	67.49	2	1	232.6582	1		0					FALSO	VERDADERO	3	3
10082.01	2023-02-09	0	0	0	0	0	0	0	0	0	0	0	0	0	0	0	0	0	0	0	0	0	0	MRC1	1008	Alto do Cabrito		1	95.91	2	1	258.2981	0		0					FALSO	FALSO	3	3
21201.01	2023-02-09	0	0	0	0	0	1	0	0	0	0	0	0	0	0	0	0	0	0	0.04	1	0.04	1	MRC1	2120	Rio Sena		1	79.22	2	1	270.661	1		2					FALSO	VERDADERO	3	1					1	1
21592.01	2023-02-09	0	0	0	0	0	1	0	0	0	0	0	0	0	0	0	0	0	0	0.09	1	0.09	1	MRC1	2159	Nova Constituinte		1	80.07	1	0	210.1937			0					VERDADERO	VERDADERO	3	1					1	0
20014.01	2023-02-09	0	0	0	0	0	0	0	0	0	0	0	0	0	0	0	0	0	0	0	0	0	0	MRC1	2001	Alto do Cabrito		1	44.42	2	1	324.2049	0		0					FALSO	VERDADERO	3	1					1	1
10372.01	2023-02-09	0	1	0	0	0	0	0	0	0	0	0.35	0	0	0	0	0	0.07	0	2.84	1	0.42	1	MRC1	1037	Alto do Cabrito		1	82.99	2	1	257.9842	0		0					FALSO	VERDADERO	2	3
10732.01	2023-02-09	0	0	0	0	0	1	0	0	0	0	0	0	0	0	0	0	0	0	0.03	1	0.03	1	MRC1	1073	Alto do Cabrito		1	69.45	1	1	238.3628			0					FALSO	VERDADERO	2	3
21241.01	2023-02-09	0	1	0	0	0	0	0	0	0	0	0	0	0	0	0	0	0	0	0.07	1	0	0	MRC1	2124	Nova Constituinte		1	74.57	1	1	283.6719			0					FALSO	VERDADERO	3	1					1	0
11533.01	2023-02-09	0	0	0	0	0	1	0	0	0	0	0	0	0	0	0	0	0	0	0.03	1	0.03	1	MRC1	1153	Nova Constituinte		2		1	1				0					FALSO	FALSO	3	3
11471.01	2023-02-13	0	0	0	0	0	0	0	0	0	1	0	0	0	0	0	0	0	0	0.13	1	0.13	1	MRC1	1147	Nova Constituinte		1	130.79	1	1	300.577			2					FALSO	FALSO	2	2
11401.01	2023-02-13	0	0	0	0	0	0	0	0	0	1	0	0	0	0	0	0	0	1.3	1.93	1	1.93	1	MRC1	1140	Nova Constituinte		1	64.65	2	1	254.0416	0		0					FALSO	VERDADERO	3	3
20012.01	2023-02-13	0	0	0	0	0	0	1	0	0	0	0	0	0	0	0	0	0	0	0.06	1	0.06	1	MRC1	2001	Alto do Cabrito		1	35.26	2	1	244.2719	0		0					FALSO	FALSO	3	1					1	1
10052.01	2023-02-13	0	1	0	0	0.11	0	0	0	0	0	0	0	0	0	0	0	0	0	0.38	1	0.11	1	MRC1	1005	Alto do Cabrito		1	68.22	1	1	290.785			0					FALSO	FALSO	3	3
10314.01	2023-02-13	0	0	0	0	0	0	0	0	0	1	0	0	0	0	0	0	0	0	0.08912299	1	0.08912299	1	MRC1	1031	Alto do Cabrito		1	53.86	1	1	233.8418								VERDADERO	VERDADERO	2	3
20533.02	2023-02-13	0	0	0	0	0	0	0	0	0	0	0	0	0	0	0	0	0	0	0	0	0	0	MRC1	2053	Alto do Cabrito		1	55.89	2	1	196.855	0		0					FALSO	VERDADERO	3	1					0	0
20791.01	2023-02-13	0	1	0	1	0	0	0	5.745765469	0	0	0	0	0	0	0	0	0	0	38.73337605	1	37.397674009	1	MRC1	2079	Alto do Cabrito		1	27.59	1	0	301.9403			0					FALSO	FALSO	2	2					0	1
11031.01	2023-02-13	0	0	0	0	0	0	0	0	0	0	0	0	0	0	0	0	0	0	0	0	0	0	MRC1	1103	Rio Sena		1	51.29	2	0	263.2356	1		0					VERDADERO	FALSO	3	3
20552.01	2023-02-13	0	1	0	1	0	1	0	0	0	0	0	0	0	0	0	0	0	0	3.632604368	1	3.570467939	1	MRC1	2055	Alto do Cabrito		1	91.46	2	1	294.7353	1		2					FALSO	VERDADERO	3	1					1	1
20653.01	2023-02-13	0	0	0	0	0	0	0	0	0	0	0	0	0	0	0	0	0	0	0	0	0	0	MRC1	2065	Alto do Cabrito		1	45.31	1	0	335.7837			0					FALSO	VERDADERO	1	2					1	1
10073.01	2023-02-13	0	0	0	0	0	0	0	0	0	0	0	0	0	0	0	0	0	0	0	0	0	0	MRC1	1007	Alto do Cabrito		1	48.05	1	1	216.3535			0					VERDADERO	VERDADERO	3	3
10574.01	2023-02-13	0	0	0	0	0	1	0	0	0	0	0	0	0	0	0	0	0	0	0.061236457	1	0.061236457	1	MRC1	1057	Alto do Cabrito		1	92.47	1	1	286.8369			0					VERDADERO	VERDADERO	2	2
21122.01	2023-02-13	0	0	0	0	0	1	0	0	0	0	0	0	0	0	0	0	0	0	0.034322884	1	0.034322884	1	MRC1	2112	Rio Sena		1	97.7	1	1	279.9101			2					VERDADERO	VERDADERO	3	1					1	1
11332.01	2023-02-13	0	0	0	0	0	0	0	0	0	0	0	0	0	0	0	0	0	0	0	0	0	0	MRC1	1133	Nova Constituinte		1	75.91	2	1	215.933	0		2					FALSO	VERDADERO	2	3
11323.01	2023-02-13	0	0	0	0	0	1	0	0	0	0	0	0	0	0	0	0	0	0	0.062381819	1	0.062381819	1	MRC1	1132	Nova Constituinte		1	56.93	2	1	240.9585	0		2					VERDADERO	VERDADERO	3	2
20781.01	2023-02-13	0	0	0	0	0	0	0	0	0	0	0	0	0	0	0	0	0	0	0	0	0	0	MRC1	2078	Alto do Cabrito		1	36.05	2	0	229.4792	0		0					FALSO	VERDADERO	3	1					0	1
11264.02	2023-02-13	0	0	0	0	0	0	0	0	0	0	0	0	0	0	0	0	0	0	0	0	0	0	MRC1	1126	Nova Constituinte		1	45.31	2	1	251.4221	0		0					VERDADERO	FALSO	2	3
20864.02	2023-02-13	0	0	0	0	0	0	0	0	0	0	0	0	0	0	0	0	0	0	0	0	0	0	MRC1	2086	Rio Sena		1	77.27	1	1	289.5814			0					VERDADERO	VERDADERO	3	3					0	1
11571.02	2023-02-13	0	0	0.512653877	0	0	0	0	0	0	0	0	0	0	0	0	0	0	0	0.512653877	1	0.512653877	1	MRC1	1157	Nova Constituinte		1	70.7	1	1	264.6175			0					VERDADERO	VERDADERO	2	2
21414.02	2023-02-14	0	0	0	0	0	0	0	0	0	1	0	0	0	0	0	0	0	0	0.040876207	1	0.040876207	1	MRC1	2141	Nova Constituinte		1	150.63	1	1	322.2971			2					VERDADERO	VERDADERO	3	3					0	0
20312.02	2023-02-14	0	0	0	0	0	0	0	0	0	1	0	0	0	0	0	0	0	0	0.079623883	1	0.079623883	1	MRC1	2031	Alto do Cabrito		1	109.41	2	1	269.7486	0		1					FALSO	VERDADERO	3	3					1	0
11263.02	2023-02-14	0	0	0	0	0	0	0	0	0	0	0	0	0	0	0	0	0	0	0	0	0	0	MRC1	1126	Nova Constituinte		2		1	1				0					VERDADERO	FALSO	2	3
21581.02	2023-02-14	0	0	0	0	0	0	0	0	0	0	0	0	0	0	0	0	0	0	0	0	0	0	MRC1	2158	Nova Constituinte		1	111.55	1	1	342.8892			0					VERDADERO	VERDADERO	2	2					1	0
21484.02	2023-02-14	0	0	0	0	0	0	0	0	0	0	0	0	0	0	0	0	0	0	0	0	0	0	MRC1	2148	Nova Constituinte		1	53.86	1	1	233.8418			0					VERDADERO	FALSO	2	2					1	1
21442.02	2023-02-14	0	0	0	0	0	0	0	0	0	0	0	0	0	0	0	0	0	0	0	0	0	0	MRC1	2144	Nova Constituinte		1	62.36	2	1	210.8594	0		0					VERDADERO	VERDADERO	3	1					1	0
21183.02	2023-02-14	0	0	0	0	0	1	0	0	0	0	0	0	0	0	0	0	0	0	0.054744467	1	0.054744467	1	MRC1	2118	Rio Sena		1	38.46	1	1	195.2329			0					VERDADERO	FALSO	3	1					0	1
10252.02	2023-02-14	0	0	0	0	0	0	0	0	0	0	0	0	0	0	0	0	0	0	0	0	0	0	MRC1	1025	Alto do Cabrito		1	97.7	1	1	279.9101			2					VERDADERO	VERDADERO	3	3
10522.02	2023-02-14	0	0	0	0	0	0	0	0	0	1	0	0	0	0	0	0	0	0	0.06666992	1	0.06666992	1	MRC1	1052	Alto do Cabrito		1	80.07	1	1	253.0914			0					VERDADERO	VERDADERO	3	3
21352.02	2023-02-14	0	0	0	0	0	0	0	0	0	0	0	0	0	0	0	0	0	0	0	0	0	0	MRC1	2135	Nova Constituinte		1	64.65	2	1	295.3791	0		2					VERDADERO	VERDADERO	3	1					0	0
11212.02	2023-02-14	0	0	0	0	0	0	0	0	0	0	0	0	0	0	0	0	0	0	0	0	0	0	MRC1	1121	Nova Constituinte		1	99.53	1	1	307.9001			0					FALSO	VERDADERO	3	3
10011.02	2023-02-14	0	0	0	0	0	0	0	0	0	0	0	0	0	0	0	0	0	0	0	0	0	0	MRC1	1001	Alto do Cabrito		1	104.11	2	1	380.5792	1		0					FALSO	VERDADERO	3	3
11211.02	2023-02-14	0	0	0	0	0	0	0	0	0	0	0	0	0	0	0	0	0	0	0	0	0	0	MRC1	1121	Nova Constituinte		1	109.41	2	1	262.9193	0		2					VERDADERO	VERDADERO	3	3
11132.02	2023-02-14	0	0	0	0	0	0	0	0	0	0	0	0	0	0	0	0	0	0	0	0	0	0	MRC1	1113	Rio Sena		1	49.94	2	1	280.0139	0		0					FALSO	FALSO	2	3
21202.02	2023-02-14	0	0	0	0	0	1	0	0	0	0	0	0	0	0	0	0	0	0	0.118725294	1	0.118725294	1	MRC1	2120	Rio Sena		1	125.89	1	1	294.2712			1					VERDADERO	VERDADERO	3	1					1	1
11601.02	2023-02-14	0	0	0	0	0	0	0	0	0	0	0	0	0	0	0	0	0	0	0	0	0	0	MRC1	1160	Nova Constituinte		1	129.67	2	1	301.8044	1		2					FALSO	FALSO	3	3
11054.02	2023-02-14	0	1	0	0	0	0	0	0	0	0	0	0	0	0	0	0	0	0	0.125362875	1	0	0	MRC1	1105	Rio Sena		1	78.66	1	1	341.5199			0					VERDADERO	FALSO	2	3
10851.02	2023-02-14	0	1	0	0	0	0	0	0	0	0	0	0	0	0	0	0	0	0	0.732311387	1	0	0	MRC1	1085	Rio Sena		1	37.65	1	1	265.2139			0					VERDADERO	FALSO	3	3
618812.01	2023-02-14	0	0	0	0	0	0	0	0	0	0	0	0	0	0	0	0	0	0	0	0	0	0	ECOLOGIA	61881	Pau da Lima	2016-04-13	1	46.22	1	2	184.6119				0	0	100	0			1	2					1	0
604411.01	2023-02-14	0	0	0	0	0	0	0	0	0	0	0	0	0	0	0	0	0	0	0	0	0	0	ECOLOGIA	60441	Pau da Lima	2016-04-12	1	61.69	2	3	256.8373	1			0	0	100	0			2	2					0	1
616311.01	2023-02-14	0	0	0	0	0	0	0	0	0	0	0	0	0	0	0	0	0	0	0	0	0	0	ECOLOGIA	61631	Pau da Lima	2016-04-12	1	107.33	1	3	249.811				0	0	2800	0			2	3					1	0
601013.01	2023-02-16	0	0	0	0	0	1	0	0	0	0	0	0	0	0	0	0	0	0	0.067643573	1	0.067643573	1	ECOLOGIA	60101	Pau da Lima	2016-04-28	1	171.66	1	2	223.1284				0	4400	950	0			2	3					1	1
603414.01	2023-02-16	0	0	0	0	0	0	0	0	0	0	0	0	0	0	0	0	0	0	0	0	0	0	ECOLOGIA	60341	Pau da Lima	2016-04-29	1	99.53	1	3	209.1436				0	0	350	0			3	2					1	0
604113.01	2023-02-16	0	0	0	0	0	0	0	0	0	0	0	0	0	0	0	0	0	0	0	0	0	0	ECOLOGIA	60411	Pau da Lima	2016-04-14	1	82.99	2	4	247.7273				0	0	100	0			3	2					1	0
618412.01	2023-02-16	0	0	0	0	0	1	0	0	0	0	0	0	0	0	0	0	0	0	0.071567567	1	0.071567567	1	ECOLOGIA	61841	Pau da Lima	2016-04-13	1	82.99	1	2	211.7013				0	0	0	0			3	2					1	0
605914.01	2023-02-16	0	0	0	0	0	0	0	0	0	0	0	0	0	0	0	0	0	0	0	0	0	0	ECOLOGIA	60591	Pau da Lima	2016-04-15	1	32.94	1	1	142.3515				0	0	50	0			2	2					0	1
602711.01	2023-02-16	0	1	0	0	0.072233336	1	0	0	0	0	0	0	1	0	0	0	0	0	0.891232372	1	0.816439381	1	ECOLOGIA	60271	Pau da Lima	2016-05-03	1	113.76	1	4	243.9572				0	0	950	0			3	3					1	1
603412.01	2023-02-16	0	1	0	0	0	0	0	0	0	0	0	0	0	0	0	0	0	0	0.517582815	1	0	0	ECOLOGIA	60341	Pau da Lima	2016-04-27	1	94.17	2	2	158.7202	0			0	1600	1100	0			3	2					1	0
610211.01	2023-02-16	0	0	0	0	0	0	0	0	0	0	0	0	1	0	0	0	0	0	0.076594162	1	0.076594162	1	ECOLOGIA	61021	Pau da Lima	2016-05-03	1	74.57	2	4	296.3819	0			0	0	200	0			3	2					1	1
602713.01	2023-02-16	0	0	0	0	0	0	0	0	0	1	0	0	0	0	0	0	0	0	0.049159336	1	0.049159336	1	ECOLOGIA	60271	Pau da Lima	2016-05-05	1	125.89	1	2	244.0009				0	0	2800	0			3	3					1	1
621411.01	2023-02-16	0	0	0	0	0	0	0	0	0	0	0	0	0	0	0	0	0	0	0	0	0	0	ECOLOGIA	62141	Pau da Lima	2016-05-03	1	40.96	2	2	244.0312	0			0	0	0	0			2	3					1	1
604211.01	2023-02-16	0	0	0	0	0	0	0	0	0	0	0	0	0	0	0	0	0	0	0	0	0	0	ECOLOGIA	60421	Pau da Lima	2016-04-12	1	118.38	1	3	221.5841				0	0	0	0			1	2					1	1
605213.01	2023-02-16	0	0	0	0	0	0	0	0	0	0	0	0	0	0	0	0	0	0	0	0	0	0	ECOLOGIA	60521	Pau da Lima	2016-04-28	1	43.54	2	4	207.917	0			6850	0	2100	0			3	3					1	1
607911.01	2023-02-16	0	0	0	0	0	0	0	0	0	0	0	0	0	0	0	0	0	0	0	0	0	0	ECOLOGIA	60791	Pau da Lima	2016-05-03	1	134.24	1	4	268.6618				0	0	1100	0			3	2					1	1
604213.01	2023-02-16	0	0	0	0	0	0	0	0	0	0	0	0	0	0	0	0	0	0	0	0	0	0	ECOLOGIA	60421	Pau da Lima	2016-04-14	1	82.99	2	4	247.7273	0			0	0	50	0			1	2					1	1
623213.01	2023-02-16	0	0	0	0	0	0	0	0	0	0	0	0	0	0	0	0	0	0	0	0	0	0	ECOLOGIA	62321	Pau da Lima	2016-04-28	1	208.59	1	1	250.752				0	0	150	0			2	3					1	0
607311.02	2023-02-16	0	0	0	0	0	0	0	0	0	1	0	0	1	0	0	0	0	0	0.128634145	1	0.128634145	1	ECOLOGIA	60731	Pau da Lima	2016-04-12	1	116.03	1	2	247.0453				0	0	50	0			2	2					1	1
603713.02	2023-02-16	0	1	0	0	0	0	0	0	0	0	0	0	1	0	0	0	0	0	3.306741688	1	0.118149126	1	ECOLOGIA	60371	Pau da Lima	2016-05-05	1	57.35	2	2	217.2373	1			0	0	3100	0			3	2					1	1
621414.02	2023-02-16	0	0	0	0	0	0	0	0	0	0	0	0	0	0	0	0	0	0	0	0	0	0	ECOLOGIA	62141	Pau da Lima	2016-05-06	1	77.27	2	2	203.1873	0			0	0	900	250			2	3					1	1
601911.02	2023-02-16	0	0	0	0	0	0	1	0	0	1	0	0	0	0	0	0	0	0	0.087196688	1	0.087196688	1	ECOLOGIA	60191	Pau da Lima	2016-04-27	1	65.82	2	3	151.3152	0			11350	0	300	0			2	2					1	0
604811.02	2023-02-16	0	0	0	0	0	0	0	0	0	0	0	0	0	0	0	0	0	0	0	0	0	0	ECOLOGIA	60481	Pau da Lima	2016-04-26	1	77.27	2	2	216.8451	0			0	0	850	0			3	2					1	1
603712.02	2023-02-16	0	1	0	0	0	0	1	0	0	0	0	0	0	0	0	0	0	0	0.181866509	1	0.080050195	1	ECOLOGIA	60371	Pau da Lima	2016-05-04	1	67.01	1	2	199.7801				50	400	2350	0			3	2					1	1
609712.02	2023-02-17	0	0	0	0	0	0	0	0	0	0	0	0	0	0	0	0	0	0	0	0	0	0	ECOLOGIA	60971	Pau da Lima	2016-05-04	1	125.89	1	4	224.4138				0	0	11050	0				2					1	1
605512.02	2023-02-17	0	0	0	0	0	0	1	0	0	0	0	0	0	0	0	0	0	0	0.063248685	1	0.063248685	1	ECOLOGIA	60551	Pau da Lima	2016-05-04	1	137.24	1	2	204.7174				0	0	350	0			3	3					1	1
603211.02	2023-02-17	0	0	0	0	5.902202954	0	0	0	0	0	0	0	0	0	0	0	0	0	5.902202954	1	5.902202954	1	ECOLOGIA	60321	Pau da Lima	2016-05-03	1	74.84	2	2	255.9925	1			0	0	100	0			3	3					1	1
616312.02	2023-02-17	0	0	0	0	0	0	0	0	0	0	0	0	0	0	0	0	0	0	0	0	0	0	ECOLOGIA	61631	Pau da Lima	2016-04-13	1	140.37	1	4	216.6692				0	0	1150	0			2	3					1	0
615414.02	2023-02-17	0	0	0	0	0	1	0	0	0.519868508	0	0	0	0	0	0	0	0	0	0.59446049	1	0.59446049	1	ECOLOGIA	61541	Pau da Lima	2016-04-15	1	57.99	2	2	147.1356	0			0	0	0	0			2	2					1	1
605112.02	2023-02-17	0	0	0	0	0	0	0	0	0	0	0	0	0	0	0	0	0	0	0	0	0	0	ECOLOGIA	60511	Pau da Lima	2016-04-27	1	111.55	2	3	240.8692	0			0	0	0	0			2	2					0	1
602912.02	2023-02-17	0	0	0	1	0	1	1	0	0	0	0	0	0	0	0	0	0	0	390.182472678	1	390.182472678	1	ECOLOGIA	60291	Pau da Lima	2016-04-27	1	71.97	1	1	168.8336				0	0	400	1600			2	2					1	1
600812.02	2023-02-17	0	0	0	0	0	1	0	0	0	0	0	0	0	0	0	0	0	0	0.061921053	1	0.061921053	1	ECOLOGIA	60081	Pau da Lima	2016-04-27	1	86.63	2	3	186.039	1			600	0	1000	0			2	2					1	0
609711.02	2023-02-17	0	0	0	0	0	1	1	0	0	0	0	0	0	0	0	0	0	0	0.118830803	1	0.118830803	1	ECOLOGIA	60971	Pau da Lima	2016-05-03	1	88.21	2	2	259.8979	1			0	0	100	0				2					1	1
[truncated: 51 more columns]
